# Supplementary material for: An endocytic-secretory cycle participates in Toxoplasma gondii in motility
Source: PLoS Biol. 2019 Jun 24;17(6):e3000060. doi: 10.1371/journal.pbio.3000060 (PMC6611640; doi:10.1371/journal.pbio.3000060)
Supplement: S1 Table — We used different antibodies or parasite strains to localise different organelles within the cell. Parasite strains with overexpressed marker are highlighted in blue (second copy tagged) and endogenously tagged proteins in orange. Parasite strains reported for the first time are indicated with an asterisk (*). NGP, nanogold particle; Tf-LPA, Top-Fluor lysophosphatidic acid. (XLSX) [file pbio.3000060.s006.xlsx]

## Sheet: Tabelle1
Organelle	Antibody	Toxoplasma gondii strain
Endoplasmic reticulum (ER)		ddRab2-myc [1]
		ddRab18-myc [1]
Golgi		ddRab2-myc [1]
		ddRab4-myc [1]
		CHC-HA [2]
Recycling endosomes		VPS35-HA (Retromer-ELC)
		VPS53-HA (GARP)*
Vacuolar compartment (VAC)	α-CPL
Micronemes	α-MIC2
Rhoptries	α-ROP1
Dense granules	α-GRA1
Endosome like compartment (ELC)	α-Pro-M2AP
		Overexpression
		Endogenously tagged
1: Kremer K, Kamin D, Rittweger E, Wilkes J, Flammer H, Mahler S, et al. An overexpression screen of Toxoplasma gondii Rab-GTPases reveals distinct transport routes to the micronemes. PLoS pathogens. 2013;9(3):e1003213.
2: Pieperhoff MS, Schmitt M, Ferguson DJ, Meissner M. The role of clathrin in post-Golgi trafficking in Toxoplasma gondii. PloS one. 2013;8(10):e77620.
