# Supplementary material for: An endocytic-secretory cycle participates in Toxoplasma gondii in motility
Source: PLoS Biol. 2019 Jun 24;17(6):e3000060. doi: 10.1371/journal.pbio.3000060 (PMC6611640; doi:10.1371/journal.pbio.3000060)
Supplement: S2 Table — List of primers used in the cloning and confirmation of integration for the strains VPS35-HA (Retromer complex), VPS53-HA (GARP complex), and Adaptor protein AP2-HA. (XLSX) [file pbio.3000060.s007.xlsx]

## Sheet: Tabelle1
vps53LICfw integration	GCTCGCTGTTCCGATCTCTTTCGAAC
1718-HA tag-Rv	GGATAGCCAGCGTAGTCCGGG
LIC vps53 fw	TACTTCCAATCCAATTTAATGCGGTATCCTGGGCAAAGTAGTATTCCTCAATGTAC
lic VPS53 rv	TCCTCCACTTCCAATTTTAGCAAAAGAGGGTGAAGAAGACGACGCCTGAGCA
vps35LICups	AGGCACCCGTATGTATGTGAAGCGAGG
LIC VPS35 fw	TACTTCCAATCCAATTTAATGCAAATGGCTAGTCCATGCAAGTCGACACATCCATA
LIC VPS35 rv	TCCTCCACTTCCAATTTTAGCAGATGTTGAAACACTGATTTCATTCAGTCCA
AP2alpha gRNA-1 3xHA fwd	GCGGGAGACTGGGGTCGTCTCGGTCCCCTCAGAGAGAGAGTTTCGAGCGA attaaaattggaagtggaggac
AP2alpha gRNA-1 3xHA rev	TTACCGTCGGAGCTCTCTCGACTCGGACTGCTTTCGCTGGAGGACCGTTC GGCATAATCTGGAACATCG
AP2alpha gRNA-2 3xHA fwd	GCGAGGAGGGAGAGAGGAGCGAGAAAGAGGAAGGAGGTCGAGTGACTCCAgc attaaaattggaagtggaggac
AP2alpha gRNA-2 3xHA rev	CTCGCGTTCCTCCTCCGACTCTGCGCTCTCCACAGATCGCCCCGCCCCGCc GGCATAATCTGGAACATCG
AP2 int check fwd	AGCGACTGTCTGCTCATCTG
AP2 int check rev	CATACACCTCAAGGAGGCCG
