# Supplementary material for: An endocytic-secretory cycle participates in Toxoplasma gondii in motility
Source: PLoS Biol. 2019 Jun 24;17(6):e3000060. doi: 10.1371/journal.pbio.3000060 (PMC6611640; doi:10.1371/journal.pbio.3000060)
Supplement: S1 Data — Each sheet is named after its corresponding figure. (XLSX) [file pbio.3000060.s013.xlsx]

## Sheet: Fig 1D and E
Figure 1D								Fig 1E
		Nb	Total			%			Gliding parasites		Nb	%
	Capped/Motile	76	175	Capped	Motile	43.4286				Unbound	15	16.4835
	Capped/Static	99			Static	56.5714				Bound	0	0
	Bound/Motile	0	166	Bound	Motile	0				Capped	76	83.5165
	Bound/Static	166			Static	100
	Unbound/Motile	15	24	Unbound	Motile	62.5				Total	91
	Unbound/Statoc	9			Static	37.5

## Sheet: Fig 1G
RH 37C												RH4C														Endo buffer												DrpB Ctrl
Total	Unbound	Bound	Capped		Total	Unbound	Bound	Capped				R1	Total	Unbound	Bound	Capped		R1	Total	Unbound	Bound	Capped				Total	Unbound	Bound	Capped		Total	Unbound	Bound	Capped				Total	Unbound	Bound	Capped		Total	Unbound	Bound	Capped
142	5	95	42		100	3.52113	66.9014	29.5775				1	274	23	250	1		1	100	8.39416	91.2409	0.364964				113	73	35	5		100	64.6018	30.9735	4.42478				86	1	58	27		100	1.16279	67.4419	31.3953
150	5	106	39		100	3.33333	70.6667	26				2	281	21	257	3		2	100	7.47331	91.4591	1.06762				95	71	22	2		100	74.7368	23.1579	2.10526				93	5	62	26		100	5.37634	66.6667	27.957
161	7	113	41		100	4.34783	70.1863	25.4658				3	256	16	237	3		3	100	6.25	92.5781	1.17188				88	44	37	7		100	50	42.0455	7.95455				94	3	64	27		100	3.19149	68.0851	28.7234
152	5	107	40		100	3.28947	70.3947	26.3158				4	266	6	257	3		4	100	2.25564	96.6165	1.12782				179	124	51	4		100	69.2737	28.4916	2.23464				81	3	60	18		100	3.7037	74.0741	22.2222
159	4	103	52		100	2.51572	64.7799	32.7044				5	155	15	139	1		5	100	9.67742	89.6774	0.645161				181	146	29	6		100	80.663	16.0221	3.31492				90	5	65	20		100	5.55556	72.2222	22.2222
												Total	1232	81	1140	11
Total	Unbound	Bound	Capped									Mean %	100	6.57468	92.5325	0.892857		Mean %	100	6.81011	92.3144	0.875487				Total	Unbound	Bound	Capped									Total	Unbound	Bound	Capped
764	26	524	214		100	3.37159	69.0069	27.6215										STD	0	2.83846	2.618	0.3543				656	458	174	24		100	68.6684	27.4293	3.90234				444	17	309	118		100	4.45677	70.262	25.2812
						0.654148	2.62137	3.07724																								11.6491	9.65892	2.39763										1.79592	3.25585	4.11186
100	3.40314	68.5864	28.0105									R2	Total	Unbound	Bound	Capped		R1	Total	Unbound	Bound	Capped				100	69.8171	26.5244	3.65854									100	3.82883	69.5946	26.5766
												1	86	5	79	2		1	100	5.81395	91.8605	2.32558
Total	Unbound	Bound	Capped		Total	Unbound	Bound	Capped				2	100	8	91	1		2	100	8	91	1				Total	Unbound	Bound	Capped		Total	Unbound	Bound	Capped				Total	Unbound	Bound	Capped		Total	Unbound	Bound	Capped
165	4	116	45		100	2.42424	70.303	27.2727				3	94	7	86	1		3	100	7.44681	91.4894	1.06383				186	140	39	7		100	75.2688	20.9677	3.76344				120	2	82	36		100	1.66667	68.3333	30
171	3	107	61		100	1.75439	62.5731	35.6725				4	98	14	84	0		4	100	14.2857	85.7143	0				130	78	43	9		100	60	33.0769	6.92308				124	13	73	38		100	10.4839	58.871	30.6452
147	6	90	51		100	4.08163	61.2245	34.6939				5	99	4	93	2		5	100	4.0404	93.9394	2.0202				129	87	36	6		100	67.4419	27.907	4.65116				99	5	61	33		100	5.05051	61.6162	33.3333
204	14	131	59		100	6.86275	64.2157	28.9216				Total	477	38	433	6										136	81	44	11		100	59.5588	32.3529	8.08824				125	9	87	29		100	7.2	69.6	23.2
164	10	94	60		100	6.09756	57.3171	36.5854				Mean %	100	7.96646	90.7757	1.25786		Mean %	100	7.91738	90.8007	1.28192				116	46	53	17		100	39.6552	45.6897	14.6552				93	3	64	26		100	3.22581	68.8172	27.957
																		STD	0	3.8807	3.05614	0.922585
Total	Unbound	Bound	Capped																							Total	Unbound	Bound	Capped									Total	Unbound	Bound	Capped
851	37	538	276		100	4.69908	61.3326	33.9683																		697	432	215	50		100	56.664	34.7566	8.57941				561	32	367	162		100	6.49005	64.7261	28.7839
						2.22652	4.75295	4.23126				R3	Total	Unbound	Bound	Capped		R1	Total	Unbound	Bound	Capped										13.2465	9.04371	4.29784										3.45667	4.86971	3.78182
100	4.34783	63.2197	32.4324									1	71	5	65	1		1	100	7.04225	91.5493	1.40845				100	61.9799	30.8465	7.1736									100	5.7041	65.4189	28.877
												2	102	4	97	1		2	100	3.92157	95.098	0.980392
												3	105	7	98	0		3	100	6.66667	93.3333	0				Total	Unbound	Bound	Capped		Total	Unbound	Bound	Capped				Total	Unbound	Bound	Capped		Total	Unbound	Bound	Capped
Total	Unbound	Bound	Capped		Total	Unbound	Bound	Capped				4	100	6	93	1		4	100	6	93	1				156	120	28	8		100	76.9231	17.9487	5.12821				125	8	85	32		100	6.4	68	25.6
120	5	83	32		100	4.16667	69.1667	26.6667				5	84	2	81	1		5	100	2.38095	96.4286	1.19048				136	109	22	5		100	80.1471	16.1765	3.67647				127	5	84	38		100	3.93701	66.1417	29.9213
129	1	79	49		100	0.775194	61.2403	37.9845				Total	462	24	434	4										128	100	24	4		100	78.125	18.75	3.125				172	14	113	45		100	8.13953	65.6977	26.1628
109	9	60	40		100	8.25688	55.0459	36.6972				Mean %	100	5.19481	93.9394	0.865801		Mean %	100	5.20229	93.8818	0.915864				144	114	25	5		100	79.1667	17.3611	3.47222				173	19	110	44		100	10.9827	63.5838	25.4335
111	10	72	29		100	9.00901	64.8649	26.1261										STD	0	1.98535	1.90291	0.540394				158	116	33	9		100	73.4177	20.8861	5.6962				103	9	61	33		100	8.73786	59.2233	32.0388
121	9	82	30		100	7.43802	67.7686	24.7934
																										Total	Unbound	Bound	Capped									Total	Unbound	Bound	Capped
Total	Unbound	Bound	Capped																							722	559	132	31		100	77.7141	18.2934	3.99247				700	55	453	192		100	7.94927	63.6616	28.3891
590	34	376	180		100	6.36978	62.2299	31.4003																								2.60564	1.75898	1.12446										2.63998	3.35628	2.98258
						3.42236	5.6724	6.34041																		100	77.4238	18.2825	4.29363									100	7.85714	64.7143	27.4286
100	5.76271	63.7288	30.5085
																										Total	Unbound	Bound	Capped		Total	Unbound	Bound	Capped				Total	Unbound	Bound	Capped		Total	Unbound	Bound	Capped
																										153	127	21	5		100	83.0065	13.7255	3.26797				128	10	83	35		100	7.8125	64.8438	27.3438
Total	Unbound	Bound	Capped		Total	Unbound	Bound	Capped																		161	136	22	3		100	84.472	13.6646	1.86335				112	7	71	34		100	6.25	63.3929	30.3571
123	10	73	40		100	8.13008	59.3496	32.5203																		171	135	29	7		100	78.9474	16.9591	4.09357				127	5	85	37		100	3.93701	66.9291	29.1339
117	15	69	33		100	12.8205	58.9744	28.2051																		121	103	15	3		100	85.124	12.3967	2.47934				142	7	99	36		100	4.92958	69.7183	25.3521
118	11	72	35		100	9.32203	61.0169	29.661																		130	106	19	5		100	81.5385	14.6154	3.84615				103	8	61	34		100	7.76699	59.2233	33.0097
127	10	74	43		100	7.87402	58.2677	33.8583
140	21	75	44		100	15	53.5714	31.4286																		Total	Unbound	Bound	Capped									Total	Unbound	Bound	Capped
																										736	607	106	23		100	82.5205	14.4089	3.0706				612	37	399	176		100	5.72089	64.8159	29.4632
Total	Unbound	Bound	Capped																													2.47524	1.69725	0.933561										1.71572	3.93072	2.91462
625	67	363	195		100	11.2541	57.9576	30.7882																		100	82.4728	14.4022	3.125									100	6.04575	65.1961	28.7582
						3.1405	2.79634	2.24601
100	10.72	58.08	31.2																							Total	Unbound	Bound	Capped		Total	Unbound	Bound	Capped				Total	Unbound	Bound	Capped		Total	Unbound	Bound	Capped
																										106	81	16	9		100	76.4151	15.0943	8.49057				153	13	98	42		100	8.49673	64.0523	27.451
																										129	84	27	18		100	65.1163	20.9302	13.9535				138	8	79	51		100	5.7971	57.2464	36.9565
Total	Unbound	Bound	Capped		Total	Unbound	Bound	Capped																		100	73	14	13		100	73	14	13				151	6	105	40		100	3.97351	69.5364	26.4901
111	19	66	26		100	17.1171	59.4595	23.4234																		73	53	14	6		100	72.6027	19.1781	8.21918				131	12	71	48		100	9.16031	54.1985	36.6412
126	25	73	28		100	19.8413	57.9365	22.2222																		85	62	14	9		100	72.9412	16.4706	10.5882				152	11	81	60		100	7.23684	53.2895	39.4737
168	34	104	30		100	20.2381	61.9048	17.8571
172	50	94	28		100	29.0698	54.6512	16.2791																		Total	Unbound	Bound	Capped									Total	Unbound	Bound	Capped
144	23	87	34		100	15.9722	60.4167	23.6111																		493	353	85	55		100	70.915	17.6447	11.4402				725	50	434	241		100	6.54194	58.5677	34.8904
																																4.15712	2.8728	2.58896										2.09448	6.94754	5.98293
Total	Unbound	Bound	Capped																							100	71.6024	17.2414	11.1562									100	6.89655	59.8621	33.2414
721	151	424	146		100	21.2803	58.7273	19.9924
						5.14476	2.76674	3.385																		Total	Unbound	Bound	Capped		Total	Unbound	Bound	Capped				Total	Unbound	Bound	Capped		Total	Unbound	Bound	Capped
100	20.9431	58.8072	20.2497																							98	62	28	8		100	63.2653	28.5714	8.16327				130	9	81	40		100	6.92308	62.3077	30.7692
																										78	64	11	3		100	82.0513	14.1026	3.84615				182	14	106	62		100	7.69231	58.2418	34.0659
																										90	76	10	4		100	84.4444	11.1111	4.44444				148	16	79	53		100	10.8108	53.3784	35.8108
Total	Unbound	Bound	Capped		Total	Unbound	Bound	Capped																		75	65	8	2		100	86.6667	10.6667	2.66667				163	12	107	44		100	7.36196	65.6442	26.9939
146	14	99	33		100	9.58904	67.8082	22.6027																		100	66	28	6		100	66	28	6				115	7	78	30		100	6.08696	67.8261	26.087
111	10	75	26		100	9.00901	67.5676	23.4234
173	32	102	39		100	18.4971	58.9595	22.5434																														Total	Unbound	Bound	Capped
135	20	79	36		100	14.8148	58.5185	26.6667																														738	58	451	229		100	7.98801	61.2726	30.7394
153	18	103	32		100	11.7647	67.3203	20.915																																				1.80061	5.797	4.25617
																																						100	7.85908	61.1111	31.0298
Total	Unbound	Bound	Capped
718	94	458	166		100	13.5214	63.0915	23.3871
						3.9449	4.83997	2.12556
100	13.0919	63.7883	23.1198
[truncated: 40 more columns]

## Sheet: Fig 1H
RH					RH CD					DrpB-Ctrl					DrpB DN					Phenylarsine					TFDC					CHC-Ctrl					CHC-DN
	Frames	average time/frame	Time (s)			Frames	average time/frame	Time (s)			Frames	average time/frame	Time (s)			Frames	average time/frame	Time (s)			Frames	average time/frame	Time (s)			Frames	average time/frame	Time (s)			Frames	average time/frame	Time (s)			Frames	average time/frame	Time (s)
Movie1	16	1.0003	16.0048		Image1	16	0.99992	15.9987		Movie 1	48	0.99979	47.9899		Movie1P1	76	1.00298	76.2265		Image1			0		Image1			0		Image1	29	0.99951	28.9858		Image1	51	0.9999	50.9949
Movie2	30	1.00009	30.0027		Image2	21	0.99992	20.9983		Movie 2	19	0.99979	18.996		Movie1P2	67	1.00298	67.1997		Image2			0		Image2			0		Image2	19	0.99951	18.9907		Image2	23	1.00005	23.0012
Movie3	29	1.0003	29.0087		Image3b*	98	0.99998	19		Movie 3	22	0.99979	21.9954		Movie2P1*	136	1.00298	136.405		Image3			0		Image3			0		Image3	31	0.99951	30.9848		Image3	21	2.00005	42.001
Movie4	31	1.0003	31.0093		Image3	20	0.99998	19.9996		Movie 4P1	38	0.99979	37.992		Movie2P2*	136	1.00298	136.405		Image4			0		Image4			0		Image4	23	0.99951	22.9887		Image4	50	1.00008	50.004
Movie5	15	1.00022	15.0033		Image4*	69	0.99998	68.9986		Movie 4P2	27	0.99979	26.9943		Movie 4	24	0.99942	23.9861		Image5			0		Image5			0		Image5	64	0.99976	63.9846		Image5	24	1.00008	24.0019
Movie6	17	1.00022	17.0037		Image5			0		Movie 5	22	0.99979	21.9954		Movie 5	52	0.99942	51.9698		Image6			0		Image6			0		Image6	30	0.99976	29.9928		Image6	21	1.00008	21.0017
Movie7	24	1.00023	24.0055												Movie 6	43	0.99942	42.9751		Image7			0		Image7			0		Image7	20	0.99976	19.9952		Image7	32	1.00008	32.0026
Movie8	32	1.00023	32.0074				average	28.9991							Movie 7	19	0.99977	18.9956
Movie 11	33	0.99975	32.9918				SD	2.16026							Movie 8	44	0.99977	43.9899																			average	35.1675
Movie 12	47	0.99975	46.9883												Movie 9	52	0.99977	51.988																			SD	14.2918
Movie 13	17	0.99994	16.999									average	29.3272		Movie 10	30	0.99989	29.9967				average	0				average	0				average	30.8461
												SD	13.6689		Movie 11	70	0.99989	69.9923				SD	0				SD	0				SD	17.8643
															Movie 12	58	0.99991	57.9948
		average	26.4568												Movie 13	33	0.99991	32.997
		SD	7.37814												Movie 14	53	0.99991	52.9952
															Movie 15	107	0.99991	106.99
															Movie 16
																	average	62.5692
																	SD	48.3611

## Sheet: Fig 1J
	WT	Phenyl	TFDC	act1 cKO	mlc1 cKO	MyoA KO
R1	133	5	6	23	56	26
R2	145	3	3	29	64	26
R3	130	5	6	21	60	14
Total	408	13	15	73	180	66
	100	3.18627	3.67647	17.8922	44.1176	16.1765
	Mean
	136
		%	%
		3.7594	4.51128	17.2932	42.1053	19.5489
		2.06897	2.06897	20	44.1379	17.931
		3.84615	4.61538	16.1538	46.1538	10.7692
		3.18627	3.67647	17.8157	44.1323	16.083
		1.00196	1.44106	1.97559	2.0243	4.67245

## Sheet: Fig1K
RH	ActcKO	mlc1 cKO	MyoA	Phenylars.	TFDC
0.73744	0.820224	0.22336	0.296536	0	0
0.764784	0.339824	0.15936	0.2637	0	0
0.401728	0.656032	0.28672	0.344	0	0
0.748304	0.728496	0.48128	0.259929	0	0
0.642784	0.712624	0.32448	0.113569	0	0
0.50728	1.2704	0.09736	0.216104	0	0
1.11992	2.4923	0.95328	0.159915	0	0
0.913008	1.37525	0.536	0.245818	0	0
1.01371	1.36982	0.35808	0.162875	0	0
0.542208	0.333744	0.56128	0.200793	0	0
0.808416	0.311568	0.21024	0.157864	0	0
0.716288	0.155296	0.67136	0.225655	0	0
0.60328	1.15429	0.65344	0.196532	0	0
0.562368	0.772144	0.18816	0.41026	0	0
0.620864	1.14282	0.3456	0.111609	0	0
1.04512	2.06	1.08768	0.220641	0	0
0.317776	1.985	0.65008	0.276482	0	0
1.63325	2.576	0.52048	0.2934	0	0
0.391424	1.579	0.29184	0.097246	0	0
0.427504	2.116	0.19232	0.132036	0	0
0.725873	1.19754	0.43962	0.219248	0	0
0.309597	0.740759	0.266886	0.0819992	0	0

## Sheet: Fig 2A and S1C
WT + LPA + 37C								WT + LPA + NGP 4C								WT Pre-fixed + LPA									WT+LPC								WT+Bodipy+NGP
Total	LysoPA ves		Total	LysoPA ves				Total	LysoPA ves		Total	LysoPA ves				Total	LysoPA ves			Total	LysoPA ves				Total	LysoPC ves		Total	LysoPA ves				Total	Bodipy ves			Total	Bodipy
66	45		100	68.1818				31	6		100	19.3548				51	2			100	3.92157				125	80		100	64				149	131			100	87.9195
63	39		100	61.9048				34	11		100	32.3529				42	2			100	4.7619				98	62		100	63.2653				143	129			100	90.2098
95	58		100	61.0526				96	15		100	15.625				50	5			100	10				116	81		100	69.8276				124	111			100	89.5161
77	54		100	70.1299				96	20		100	20.8333				58	4			100	6.89655				104	72		100	69.2308				148	134			100	90.5405
69	52		100	75.3623				82	13		100	15.8537													123	84		100	68.2927				138	120			100	86.9565
Total	LysoPA ves							Total	LysoPA ves							Total	LysoPA ves								Total	LysoPC ves							Total	LysoPA ves
370	248		100	67.1124				339	65		100	21.1662				201	13			75	5.41461				566	379		100	67.6541				702	625			100	89.3057
				5.95654								6.83387									2.71001								3.06436									1.53644
100	67.027							100	19.174							100	6.46766								100	66.9611							100	89.0313
Total	LysoPA ves		Total	LysoPA ves				Total	LysoPA ves		Total	LysoPA ves				Total	LysoPA ves			Total	LysoPA ves				Total	LysoPC ves		Total	LysoPC ves				Total	Bodipy ves			Total	Bodipy
61	37		100	60.6557				66	16		100	24.2424				54	4			100	7.40741				69	50		100	72.4638				68	59			100	86.7647
67	48		100	71.6418				74	20		100	27.027				63	5			100	7.93651				69	41		100	59.4203				57	51			100	89.4737
71	55		100	77.4648				79	22		100	27.8481				102	9			100	8.82353				70	46		100	65.7143				70	62			100	88.5714
65	33		100	50.7692				62	19		100	30.6452				74	6			100	8.10811				55	32		100	58.1818				49	43			100	87.7551
67	42		100	62.6866				58	15		100	25.8621				71	6			100	8.4507				72	48		100	66.6667				63	57			100	90.4762
Total	LysoPA ves							Total	LysoPA ves							Total	LysoPA ves								Total	LysoPC ves							Total	LysoPA ves
331	215		100	64.6436				339	92		100	27.125				364	30			100	8.14525				335	217		100	64.4894				307	272			100	88.6082
				10.3149								2.38895									0.534493								5.8162									1.44621
100	64.9547							100	27.1386							100	8.24176								100	64.7761							100	88.5993
Total	LysoPC ves		Total	LysoPA ves				Total	LysoPC ves		Total	LysoPA ves				Total	LysoPC ves			Total	LysoPA ves				Total	LysoPC ves		Total	LysoPC ves				Total	Bodipy ves			Total	LysoPA ves
53	38		100	71.6981				89	14		100	15.7303				45	5			100	11.1111				71	49		100	69.0141				84	55			100	65.4762
50	32		100	64				132	29		100	21.9697				52	4			100	7.69231				75	56		100	74.6667				87	57			100	65.5172
49	28		100	57.1429				110	20		100	18.1818				42	3			100	7.14286				61	41		100	67.2131				82	58			100	70.7317
42	31		100	73.8095				121	24		100	19.8347				35	2			100	5.71429				63	43		100	68.254				90	71			100	78.8889
38	26		100	68.4211				100	22		100	22				34	2			100	5.88235				75	49		100	65.3333				113	77			100	68.1416
Total	LysoPA ves							Total	LysoPA ves							Total	LysoPA ves								Total	LysoPC ves							Total	LysoPA ves
232	155		100	65.8434				552	109		100	20.4966				208	16			100	6.60795				345	238		100	68.8668				456	318			100	70.8199
				6.64499								2.66458									2.18001								3.50897									5.55094
100	66.8103							100	19.7464							100	7.69231								100	68.9855							100	69.7368
Total	LysoPA ves		Total	LysoPA ves
52	31		100	59.6154
33	25		100	75.7576
54	41		100	75.9259
50	42		100	84
53	35		100	66.0377
Total	LysoPA ves
242	174		100	72.2673
				9.51449
100	71.9008
Total	LysoPC ves		Total	LysoPA ves
110	74		100	67.2727
119	84		100	70.5882
128	95		100	74.2188
109	81		100	74.3119
116	88		100	75.8621
Total	LysoPA ves
582	422		100	73.7452
				3.48238
100	72.5086
Total	LysoPA ves		Total	LysoPA ves
124	85		100	68.5484
97	64		100	65.9794
130	92		100	70.7692
107	75		100	70.0935
96	61		100	63.5417
Total	LysoPA ves
554	377		100	67.7864
				3.00348
100	68.0505

## Sheet: Fig 2C
T=0							T=1								T=5								T=10								T=15								T=20								T=30
Total	LysoPA ves		Total	LysoPA ves				Total	LysoPA ves		Total	LysoPA ves				Total	LysoPA ves		Total	LysoPA ves				Total	LysoPA ves		Total	LysoPA ves				Total	LysoPA ves		Total	LysoPA ves				Total	LysoPA ves		Total	LysoPA ves				Total	LysoPA ves
101	4		100	3.9604				49	8		100	16.3265				36	22		100	61.1111				50	36		100	72				50	37		100	74				60	43		100	71.6667				66	45
82	5		100	6.09756				39	6		100	15.3846				29	16		100	55.1724				38	26		100	68.4211				46	36		100	78.2609				59	46		100	77.9661				63	39
83	7		100	8.43373				43	10		100	23.2558				31	18		100	58.0645				39	26		100	66.6667				44	32		100	72.7273				69	57		100	82.6087				95	58
75	5		100	6.66667				42	7		100	16.6667				28	18		100	64.2857				32	20		100	62.5				45	36		100	80				47	39		100	82.9787				77	54
71	6		100	8.4507				37	8		100	21.6216				37	22		100	59.4595				41	33		100	80.4878				36	28		100	77.7778				46	35		100	76.087				69	52
Total	LysoPA ves							Total	LysoPA ves							Total	LysoPA ves							Total	LysoPA ves							Total	LysoPA ves							Total	LysoPA ves							Total	LysoPA ves
412	27		100	7.41217				210	39		100	19.2322				161	96		100	59.2455				200	141		100	69.5189				221	169		100	77.1915				281	220		100	79.9101				370	248
				1.86667								3.53691								3.39921								6.77951								3.05993								4.72911
100	6.5534							100	18.5714							100	59.6273							100	70.5							100	76.4706							100	78.2918							100	67.027
Total	LysoPA ves		Total	LysoPA ves				Total	LysoPA ves		Total	LysoPA ves				Total	LysoPA ves		Total	LysoPA ves				Total	LysoPA ves		Total	LysoPA ves				Total	LysoPA ves		Total	LysoPA ves				Total	LysoPA ves		Total	LysoPA ves				Total	LysoPA ves
29	1		100	3.44828				32	9		100	28.125				37	18		100	48.6486				38	26		100	68.4211				105	72		100	68.5714				77	54		100	70.1299				61	37
36	2		100	5.55556				28	7		100	25				36	16		100	44.4444				50	28		100	56				95	67		100	70.5263				78	53		100	67.9487				67	48
24	1		100	4.16667				41	4		100	9.7561				38	21		100	55.2632				47	31		100	65.9574				99	64		100	64.6465				80	54		100	67.5				71	55
39	1		100	2.5641				40	4		100	10				43	29		100	67.4419				46	24		100	52.1739				95	72		100	75.7895				68	45		100	66.1765				65	33
								38	3		100	7.89474				34	22		100	64.7059				47	29		100	61.7021				100	59		100	59				75	52		100	69.3333				67	42
Total	LysoPA ves							Total	LysoPA ves							Total	LysoPA ves							Total	LysoPA ves							Total	LysoPA ves							Total	LysoPA ves							Total	LysoPA ves
128	5		100	3.93365				179	27		100	16.1552				188	106		100	56.1008				228	138		100	60.8509				494	334		100	67.7067				378	258		100	68.2177				331	215
				1.2644								9.59918								9.93446								6.76258								6.30874								1.55363
100	3.90625							100	15.0838							100	56.383							100	60.5263							100	67.6113							100	68.254							100	64.9547
Total	LysoPC ves		Total	LysoPA ves				Total	LysoPC ves		Total	LysoPA ves				Total	LysoPC ves		Total	LysoPA ves				Total	LysoPC ves		Total	LysoPA ves				Total	LysoPC ves		Total	LysoPA ves				Total	LysoPC ves		Total	LysoPA ves				Total	LysoPC ves
41	5		100	12.1951				51	9		100	17.6471				50	26		100	52				60	45		100	75				89	58		100	65.1685				90	58		100	64.4444				53	38
30	3		100	10				35	6		100	17.1429				51	33		100	64.7059				61	48		100	78.6885				73	55		100	75.3425				78	57		100	73.0769				50	32
23	2		100	8.69565				54	10		100	18.5185				52	31		100	59.6154				57	42		100	73.6842				90	74		100	82.2222				82	63		100	76.8293				49	28
28	6		100	21.4286				48	10		100	20.8333				56	26		100	46.4286				61	44		100	72.1311				87	61		100	70.1149				77	55		100	71.4286				42	31
24	2		100	8.33333				39	4		100	10.2564				45	27		100	60				62	36		100	58.0645				76	62		100	81.5789				86	65		100	75.5814				38	26
Total	LysoPA ves							Total	LysoPA ves							Total	LysoPA ves							Total	LysoPA ves							Total	LysoPA ves							Total	LysoPA ves							Total	LysoPA ves
146	18		100	12.1144				227	39		100	16.6878				254	143		100	57.6875				301	215		100	70.6421				415	310		100	77.3146				413	298		100	74.229				232	155
				5.41327								3.96368								7.26229								7.89945								7.34874								4.85671
100	12.3288							100	17.1806							100	56.2992							100	71.4286							100	74.6988							100	72.155							100	66.8103
																																																Total	LysoPA ves
																																																52	31
																																																33	25
																																																54	41
																																																50	42
																																																53	35
																																																Total	LysoPA ves
																																																242	174
																																																100	71.9008
																																																Total	LysoPC ves
																																																110	74
																																																119	84
																																																128	95
																																																109	81
																																																116	88
																																																Total	LysoPA ves
																																																582	422
																																																100	72.5086

## Sheet: Fig 2D
LysoPA signal		0 min	0 min	0 min		1 min	1 min	1 min		5 min	5 min	5 min		10 min	10 min	10 min		15 min	15 min	15 min		20 min	20 min	20 min		30 min	30 min	30 min
		1	1	0		2	2	1		3	3	5		3	4	5		6	5	3		9	10	2		3	3	5
		0	0	0		2	1	1		2	1	2		12	5	9		5	4	1		9	7	5		5	11	9
		2	1	1		0	2	2		4	2	2		9	5	3		5	4	5		8	6	10		5	6	7
		0	1	1		1	3	2		3	3	4		4	2	4		3	5	2		4	6	7		7	6	7
		1	0	1		2	2	1		3	4	4		4	5	4		9	3	12		5	4	4		8	5	7
		0	2	0		2	2	2		3	3	1		3	6	3		10	4	3		3	4	3		4	7	4
		1	1	0		2	1	2		2	1	4		8	5	4		4	6	4		3	6	2		5	4	5
		0	4	0		1	0	3		2	3	2		6	6	5		7	6	7		5	7	6		2	4	4
		0	0	1		0	0	2		3	5	3		3	5	4		6	5	9		2	9	5		5	7	11
		0	1	0		0	0	0		2	3	3		5	4	4		6	5	5		1	6	2		6	4	8
		0.5	1.1	0.4		1.2	1.3	1.6		2.7	2.8	3		5.7	4.7	4.5		6.1	4.7	5.1		4.9	6.5	4.6		5	5.7	6.7
			0.666667				1.36667				2.83333				4.96667				5.3				5.33333				5.8
			0.378594				0.208167				0.152753				0.64291				0.72111				1.02144				0.8544

## Sheet: Fig 2F
CTRL												LPA
Total	Unbound	Bound	Capped		Total	Unbound	Bound	Capped				Total	Unbound	Bound	Capped		Total	Unbound	Bound	Capped							Percentage of parasites with LPA+ vesicles
142	5	95	42		100	3.52113	66.9014	29.5775				106	9	67	30		100	8.49057	63.2075	28.3019							Percentage of parasites with LPA+ vesicles
150	5	106	39		100	3.33333	70.6667	26				103	4	65	34		100	3.8835	63.1068	33.0097			R1	Capped LPA+	Bound LPA+	Unbound LPA+	%Capped LPA+	%Bound LPA+	%Unbound LPA+
161	7	113	41		100	4.34783	70.1863	25.4658				95	10	53	32		100	10.5263	55.7895	33.6842				26	10	6	81.25	20	100
152	5	107	40		100	3.28947	70.3947	26.3158				93	7	55	31		100	7.52688	59.1398	33.3333				20	6	4	95.2381	20	80
159	4	103	52		100	2.51572	64.7799	32.7044				100	6	68	26		100	6	68	26				26	5	6	81.25	11.3636	75
																								18	6	12	90	15.7895	70.5882
Total	Unbound	Bound	Capped									Total	Unbound	Bound	Capped									22	17	4	91.6667	40.4762	66.6667
764	26	524	214		100	3.37159	69.0069	27.6215				497	36	308	153		100	6.98417	61.509	31.5068				14	12	13	100	30.7692	72.2222
						0.654148	2.62137	3.07724										2.51195	4.61845	3.49565				22	4	9	91.6667	12.9032	64.2857
100	3.40314	68.5864	28.0105									100	7.24346	61.9718	30.7847									23	1	16	92	3.0303	69.5652
																								21	9	15	87.5	19.5652	88.2353
Total	Unbound	Bound	Capped		Total	Unbound	Bound	Capped																21	3	23	72.4138	6.97674	95.8333
165	4	116	45		100	2.42424	70.303	27.2727				Total	Unbound	Bound	Capped		Total	Unbound	Bound	Capped			AVG	21.3	7.3	10.8	88.2985	18.0874	78.2397
171	3	107	61		100	1.75439	62.5731	35.6725				69	5	39	25		100	7.24638	56.5217	36.2319			STD	3.56059	4.76212	6.16081	8.00481	11.051	12.4508
147	6	90	51		100	4.08163	61.2245	34.6939				82	6	46	30		100	7.31707	56.0976	36.5854
204	14	131	59		100	6.86275	64.2157	28.9216				100	7	56	37		100	7	56	37			R2	Capped LPA+	Bound LPA+	Unbound LPA+	Capped LPA+	Bound LPA+	Unbound LPA+
164	10	94	60		100	6.09756	57.3171	36.5854				112	9	61	42		100	8.03571	54.4643	37.5				16	4	8	76.1905	8.69565	88.8889
												100	10	58	32		100	10	58	32				24	7	8	92.3077	12.2807	72.7273
Total	Unbound	Bound	Capped																					17	3	8	62.963	6.12245	66.6667
851	37	538	276		100	4.69908	61.3326	33.9683				Total	LysoPC ves	Beads										18	6	9	100	12	90
						2.22652	4.75295	4.23126				463	37	260	166		100	7.91983	56.2167	35.8634				12	8	10	85.7143	19.0476	100
100	4.34783	63.2197	32.4324															1.2251	1.26544	2.21095				17	7	7	100	17.9487	77.7778
												100	7.99136	56.1555	35.8531									11	1	16	57.8947	2.5641	88.8889
																								16	6	9	84.2105	10.1695	52.9412
Total	Unbound	Bound	Capped		Total	Unbound	Bound	Capped				Total	Unbound	Bound	Capped		Total	Unbound	Bound	Capped				15	6	13	88.2353	15.3846	100
120	5	83	32		100	4.16667	69.1667	26.6667				150	7	82	61		100	4.66667	54.6667	40.6667				15	4	7	88.2353	10	63.6364
129	1	79	49		100	0.775194	61.2403	37.9845				182	9	107	66		100	4.94505	58.7912	36.2637			AVG	16.1	5.2	9.5	83.5751	11.4213	80.1527
109	9	60	40		100	8.25688	55.0459	36.6972				142	2	84	56		100	1.40845	59.1549	39.4366			STD	3.54181	2.14994	2.87711	14.1543	5.11092	15.963
111	10	72	29		100	9.00901	64.8649	26.1261				159	9	90	60		100	5.66038	56.6038	37.7358
121	9	82	30		100	7.43802	67.7686	24.7934				163	15	79	69		100	9.20245	48.4663	42.3313			R3	Capped LPA+	Bound LPA+	Unbound LPA+	Capped LPA+	Bound LPA+	Unbound LPA+
																								17	2	5	89.4737	5.12821	83.3333
Total	Unbound	Bound	Capped									Total	Unbound	Bound	Capped									20	2	8	83.3333	10	100
590	34	376	180		100	6.36978	62.2299	31.4003				796	42	442	312		100	5.30408	55.754	38.9419				17	1	3	77.2727	2.7027	100
						3.42236	5.6724	6.34041										2.78182	4.34656	2.38431				20	2	5	83.3333	4.87805	100
100	5.76271	63.7288	30.5085									100	5.27638	55.5276	39.196									16	3	3	88.8889	6.66667	60
																								26	0	6	89.6552	0	100
																								16	3	4	94.1176	8.57143	100
Total	Unbound	Bound	Capped		Total	Unbound	Bound	Capped				Total	Unbound	Bound	Capped		Total	Unbound	Bound	Capped				32	1	7	86.4865	2.17391	87.5
123	10	73	40		100	8.13008	59.3496	32.5203				109	5	63	41		100	4.58716	57.7982	37.6147				16	4	5	72.7273	10.5263	100
117	15	69	33		100	12.8205	58.9744	28.2051				134	7	71	56		100	5.22388	52.9851	41.791				17	3	4	85	6.97674	100
118	11	72	35		100	9.32203	61.0169	29.661				148	10	72	66		100	6.75676	48.6486	44.5946			AVG	19.7	2.1	5	85.0289	5.7624	93.0833
127	10	74	43		100	7.87402	58.2677	33.8583				98	4	54	40		100	4.08163	55.102	40.8163			STD	5.3135	1.19722	1.63299	6.3072	3.45549	13.1471
140	21	75	44		100	15	53.5714	31.4286				96	2	55	39		100	2.08333	57.2917	40.625
Total	Unbound	Bound	Capped									Total	LysoPC ves	Beads
625	67	363	195		100	11.2541	57.9576	30.7882				585	28	315	242		100	4.54655	54.3651	41.0883
						3.1405	2.79634	2.24601										1.70507	3.72411	2.50712
100	10.72	58.08	31.2									100	4.78632	53.8462	41.3675
Total	Unbound	Bound	Capped		Total	Unbound	Bound	Capped
111	19	66	26		100	17.1171	59.4595	23.4234
126	25	73	28		100	19.8413	57.9365	22.2222
168	34	104	30		100	20.2381	61.9048	17.8571
172	50	94	28		100	29.0698	54.6512	16.2791
144	23	87	34		100	15.9722	60.4167	23.6111
Total	Unbound	Bound	Capped
721	151	424	146		100	21.2803	58.7273	19.9924
						5.14476	2.76674	3.385
100	20.9431	58.8072	20.2497

## Sheet: Fig3B
% coloc	CPL	VP1		VPS53	VPS35		RAB18	RAB4	RAB2		ROP1	ROP13	ROP2,4		GRA1		MIC8 CTD	MIC2 NT		CHC-HA	Ap2		Pro-M2AP
	35	10.3448		20	0		20.8333	8.16327	0		13.1579	8.33333	0		0		0	0		8.69565	10.4167		3.0303
	39.1304	14.4928		14	0		30.7692	10.9375	0		13.6364	6.66667	0		0		0	0		10.5263	8.33333		3.38983
	26.3158	6.41026		9.80392	0		26.4706	8	0		8.33333	6.25	0		0		0	0		12.5	9.89011		2.20994
	35.4839			6.52174	0		26.3889	12.963	0		6.55738	0	0		0		0	0		4.54545	4.34783		4.11311
				10.5263	0		28.8136	3.92157	0		7.69231	0	5.88235		0		0	0		10.3448			4.18848
AVG %	33.9825	10.4159		12.1704	0		26.6551	8.79706	0		9.87546	4.25	1.17647		0		0	0		9.32245	8.24698		3.38633
STD	5.43351	4.04172		5.12008	0		3.7277	3.41847	0		3.28149	3.95724	2.63067		0		0	0		2.99182	2.7458		0.818888

[truncated: 11 more sheets: Fig3C, Fig 4A, Fig 4B, Fig 4D, Fig 4H, Fig 6A, Fig 6D, Fig 6F, Fig 6H, Fig S2D, Fig S2E]
